# Supplementary material for: A Distributed Supervisor Architecture for a General Wafer Production System
Source: Sensors (Basel). 2023 May 7;23(9):4545. doi: 10.3390/s23094545 (PMC10181753; doi:10.3390/s23094545)
Supplement: Supplementary file 1 [file sensors-23-04545-s001.zip]

Archive with 1 entries (1 files):
- sensors-2293862-supplementary.pdf
